# Supplementary material for: Optimal Surgical Extent in Patients with Unilateral Multifocal Papillary Thyroid Carcinoma
Source: Cancers (Basel). 2022 Jan 15;14(2):432. doi: 10.3390/cancers14020432 (PMC8773701; doi:10.3390/cancers14020432)
Supplement: Supplementary file 1 [file cancers-14-00432-s001.zip]

Archive with 1 entries (1 files):
- cancers-1529895-supplementary.pdf
